# Supplementary material for: A prognostic stemness biomarker CCDC80 reveals acquired drug resistance and immune infiltration in colorectal cancer
Source: Clin Transl Med. 2020 Oct 31;10(6):e225. doi: 10.1002/ctm2.225 (PMC7603297; doi:10.1002/ctm2.225)
Supplement: Supplementary file 3 — tableS1 [file CTM2-10-e225-s003.xlsx]

## Sheet: Sheet1
Table S1. Genes in modules screened by WGCNA.
Module	Gene		Module	Gene		Module	Gene
brown	AOC3		green	COL1A2		yellow	BUB1
brown	SPARCL1		green	COL3A1		yellow	CHEK1
brown	JAM2		green	SPARC		yellow	PLK4
brown	ZEB1		green	COL5A2		yellow	MCM10
brown	RNF150		green	PRRX1		yellow	BUB1B
brown	ARHGEF25		green	COL1A1		yellow	NCAPH
brown	MSRB3		green	COL5A1		yellow	KIF23
brown	FERMT2		green	VCAN		yellow	NCAPG
brown	TMEM200B		green	THBS2		yellow	TTK
brown	DNAJB5		green	SULF1
brown	MEIS1		green	WISP1
brown	TNS1		green	BGN
brown	RBMS3		green	ADAM12
brown	CACNA2D1		green	INHBA
brown	ZNF667-AS1		green	COL8A1
brown	NEGR1		green	EFS
brown	FHL1		green	MMP14
brown	MPDZ		green	CAVIN1
brown	NAP1L3		green	EHD2
brown	CLIP3		green	ADAMTS12
brown	DACT3		green	TENM4
brown	DDR2		green	THY1
brown	MRGPRF		green	FAP
brown	MRVI1		green	CLMP
brown	SHE		green	P4HA3
brown	LMOD1		green	ZNF469
brown	JAM3		green	OLFML2B
brown	ANGPTL1		green	COL12A1
brown	KANK2		green	OLFML1
brown	DZIP1		green	NOX4
brown	AMOTL1		green	VSTM4
brown	S1PR1		green	PLPP4
brown	BNC2		green	CFH
brown	MYLK		green	ITGA11
brown	HSPB8		green	ZEB2
brown	PDE2A		green	PCDH7
brown	BVES		green	DCN
brown	MYL9		green	CTHRC1
brown	TAGLN		green	COL10A1
brown	CALD1		green	CCDC80
brown	FBXL7		green	LRRC15
brown	FXYD6		green	PDPN
brown	MIR100HG		green	GAS7
brown	MAB21L2		green	COLEC12
brown	LRCH2		green	CYS1
brown	ADAMTSL3		green	MAF
brown	C1QTNF7		green	SSC5D
brown	PREX2
brown	PLN
brown	RUNX1T1
brown	BOC
brown	HAND2
brown	A2M
brown	RBPMS2
brown	TEK
brown	CNTNAP1
brown	ANK2
brown	FBLN5
brown	ATP2B4
brown	ITPR1
brown	AP003071.4
brown	PRDM6
brown	MAP1A
brown	MAMDC2
brown	SYT11
brown	ACTA2
brown	KCNMB1
brown	MAP6
brown	GPRASP1
brown	RNF180
brown	FAM110B
brown	JPH2
brown	RASL12
brown	TSPYL5
brown	ACKR1
brown	ITGB3
brown	METTL24
brown	AP000892.3
brown	DAAM2
brown	PDLIM3
brown	GLI3
brown	PLA2G5
brown	CLIP4
brown	C20orf194
brown	RGMA
brown	COL14A1
brown	HSD17B6
brown	TSHZ3
brown	NEXN
brown	MAP1B
brown	BHMT2
brown	SHISAL1
brown	CNRIP1
brown	FEZ1
brown	FAM13C
brown	ANKRD35
brown	CAND2
brown	ITGA7
brown	MGP
brown	FAM129A
brown	SPART
brown	MYCT1
brown	SLC8A1
brown	SLC9A9
brown	ENOX1
brown	FGF10
brown	C14orf132
brown	LIFR
brown	MFAP4
brown	ABCA8
brown	CCM2L
brown	AP001107.5
brown	PDE1A
brown	SLIT2
brown	FGF7
brown	PEG3
brown	LYVE1
brown	SETBP1
brown	ADAM33
brown	MYOM1
brown	AGTR1
brown	ASB2
brown	ANGPTL7
brown	ITIH5
brown	ADAMTS1
brown	CNN1
brown	BEND5
brown	CSRP1
brown	SCN4B
brown	SPEG
brown	NPR1
brown	AP001528.3
brown	PALLD
brown	SYNC
