# Supplementary material for: A prognostic stemness biomarker CCDC80 reveals acquired drug resistance and immune infiltration in colorectal cancer
Source: Clin Transl Med. 2020 Oct 31;10(6):e225. doi: 10.1002/ctm2.225 (PMC7603297; doi:10.1002/ctm2.225)
Supplement: Supplementary file 4 — tableS2 [file CTM2-10-e225-s004.xlsx]

## Sheet: Sheet1
Table S2. 24 key genes associated with poor prognosis in CRC.
id	HR	HR.95L	HR.95H	pvalue
CTHRC1	1.0113	1.00182	1.02088	0.019404
MMP14	1.0041	1.00033	1.00788	0.0331133
FAP	1.1093	1.02117	1.20502	0.0140446
INHBA	1.04269	1.01072	1.07567	0.00851828
SPARC	1.00131	1.0001	1.00253	0.0343941
BGN	1.002	1.00046	1.00355	0.0110559
ADAM12	1.05046	1.00731	1.09547	0.0214433
CCDC80	1.04343	1.00554	1.08274	0.0242797
CAVIN1	1.01046	1.00174	1.01925	0.0186023
NOX4	1.52333	1.02053	2.27387	0.0394566
COL8A1	1.04602	1.0012	1.09284	0.0440505
OLFML2B	1.03045	1.00175	1.05997	0.037422
P4HA3	1.35817	1.08511	1.69995	0.00751248
MGP	1.00613	1.00138	1.01091	0.0114079
ARHGEF25	1.112	1.00659	1.22845	0.0366831
CACNA2D1	1.39355	1.00274	1.93669	0.0481265
CCM2L	1.86013	1.1309	3.0596	0.0145077
FEZ1	1.46928	1.03939	2.07697	0.0293516
CAND2	2.67087	1.10098	6.47925	0.0298007
GPRASP1	1.34087	1.04092	1.72725	0.0231857
NPR1	1.31823	1.01335	1.71483	0.0395119
BHMT2	2.04179	1.14764	3.63258	0.0151631
FBLN5	1.1177	1.02105	1.2235	0.015894
MFAP4	1.00993	1.00271	1.01721	0.0069727
