# Supplementary material for: A prognostic stemness biomarker CCDC80 reveals acquired drug resistance and immune infiltration in colorectal cancer
Source: Clin Transl Med. 2020 Oct 31;10(6):e225. doi: 10.1002/ctm2.225 (PMC7603297; doi:10.1002/ctm2.225)
Supplement: Supplementary file 5 — tableS3 [file CTM2-10-e225-s005.xlsx]

## Sheet: Sheet1
Table S3. Ultivariate analysis of expression levels of these 24 key genes with other clinicopathological with age, gender, pathological stage and TNM stage.
id-1	HR	HR.95L	HR.95H	pvalue		id-7	HR	HR.95L	HR.95H	pvalue		id-13	HR	HR.95L	HR.95H	pvalue		id-19	HR	HR.95L	HR.95H	pvalue
age	1.04215	1.01564	1.06935	0.00168568		age	1.04123	1.01515	1.06799	0.0018012		age	1.04054	1.01458	1.06716	0.00204737		age	1.04034	1.01415	1.06721	0.00236696
gender	0.969932	0.567532	1.65765	0.911101		gender	1.00459	0.58918	1.71288	0.986588		gender	1.04105	0.607054	1.78532	0.883776		gender	1.00475	0.588016	1.71683	0.986165
stageStage II	3.6873	0.206092	65.9715	0.375238		stageStage II	3.85597	0.215766	68.9102	0.3589		stageStage II	3.99645	0.22308	71.5959	0.346711		stageStage II	3.89051	0.21726	69.668	0.356071
stageStage III	13.416	0.564453	318.874	0.108234		stageStage III	13.6136	0.570508	324.853	0.106697		stageStage III	14.3426	0.59617	345.054	0.100752		stageStage III	12.9782	0.539536	312.184	0.114178
stageStage IV	32.0849	1.34178	767.219	0.0322347		stageStage IV	33.5077	1.39565	804.474	0.030347		stageStage IV	34.0309	1.41309	819.553	0.0297817		stageStage IV	31.4989	1.30888	758.041	0.033518
TT2	0.160933	0.00997629	2.59609	0.197901		TT2	0.151382	0.00936391	2.44733	0.183638		TT2	0.147997	0.00914955	2.39392	0.178528		TT2	0.154377	0.009538	2.49868	0.188414
TT3	0.155869	0.00489681	4.96141	0.292443		TT3	0.141052	0.00441249	4.50895	0.267867		TT3	0.139228	0.00434412	4.46222	0.265058		TT3	0.147303	0.00459202	4.72521	0.279089
TT4	0.276042	0.00820121	9.29121	0.473075		TT4	0.266357	0.00791177	8.96718	0.460912		TT4	0.280177	0.00836475	9.38449	0.477591		TT4	0.270931	0.00804393	9.12533	0.466759
MM1	NA	NA	NA	NA		MM1	NA	NA	NA	NA		MM1	NA	NA	NA	NA		MM1	NA	NA	NA	NA
NN1	0.592092	0.128636	2.7253	0.501049		NN1	0.560723	0.119909	2.62207	0.462275		NN1	0.555895	0.11887	2.59964	0.455627		NN1	0.611586	0.131332	2.84803	0.531007
NN2	0.806194	0.175605	3.70119	0.781747		NN2	0.776497	0.167021	3.61002	0.746965		NN2	0.756028	0.161694	3.53494	0.722291		NN2	0.843819	0.178403	3.99113	0.830395
ADAM12	1.04461	0.996196	1.09537	0.0714575		CAVIN1	1.00723	0.997198	1.01736	0.158421		FBLN5	1.08888	0.971323	1.22066	0.144073		MMP14	1.00155	0.997003	1.00612	0.504122
id-2	HR	HR.95L	HR.95H	pvalue		id-8	HR	HR.95L	HR.95H	pvalue		id-14	HR	HR.95L	HR.95H	pvalue		id-20	HR	HR.95L	HR.95H	pvalue
age	1.03927	1.01359	1.0656	0.00255007		age	1.04519	1.0181	1.073	0.000972711		age	1.03934	1.01364	1.06569	0.00252439		age	1.04167	1.01518	1.06885	0.00189568
gender	0.990127	0.581036	1.68725	0.970896		gender	1.01322	0.593633	1.72939	0.961589		gender	1.01618	0.595062	1.73533	0.953116		gender	0.986591	0.578745	1.68185	0.960438
stageStage II	3.86417	0.215645	69.2424	0.358592		stageStage II	3.83093	0.213351	68.7881	0.362014		stageStage II	3.92277	0.21929	70.1725	0.35298		stageStage II	3.61696	0.201425	64.9493	0.382928
stageStage III	12.2993	0.518903	291.524	0.120237		stageStage III	14.9776	0.627322	357.599	0.0945402		stageStage III	13.4608	0.562767	321.97	0.108485		stageStage III	12.5489	0.530955	296.587	0.116965
stageStage IV	30.9615	1.29156	742.214	0.0341912		stageStage IV	37.0117	1.53513	892.344	0.0261537		stageStage IV	33.2988	1.38165	802.527	0.0308444		stageStage IV	31.8416	1.33083	761.847	0.0326473
TT2	0.157945	0.00978056	2.55063	0.193512		TT2	0.146638	0.00907278	2.37001	0.176314		TT2	0.152047	0.0093992	2.4596	0.184755		TT2	0.154675	0.00958385	2.49631	0.188413
TT3	0.150127	0.00469127	4.80427	0.28355		TT3	0.138966	0.00433746	4.45225	0.264553		TT3	0.143963	0.00449653	4.6092	0.273106		TT3	0.157009	0.00492842	5.00196	0.294458
TT4	0.276475	0.00820946	9.311	0.473685		TT4	0.258893	0.00766654	8.74261	0.45173		TT4	0.270181	0.00802035	9.10156	0.465835		TT4	0.282145	0.00839141	9.4866	0.480495
MM1	NA	NA	NA	NA		MM1	NA	NA	NA	NA		MM1	NA	NA	NA	NA		MM1	NA	NA	NA	NA
NN1	0.616709	0.133608	2.84661	0.535652		NN1	0.553297	0.119927	2.5527	0.448046		NN1	0.561321	0.119287	2.64137	0.464913		NN1	0.573006	0.123535	2.65783	0.476887
NN2	0.870302	0.189333	4.00049	0.858332		NN2	0.743237	0.161488	3.42069	0.703217		NN2	0.812499	0.176089	3.74898	0.790128		NN2	0.802206	0.173187	3.71584	0.778117
ARHGEF25	1.05529	0.922537	1.20715	0.432711		CCDC80	1.06386	1.01081	1.1197	0.0176864		FEZ1	1.28606	0.850025	1.94576	0.233718		NOX4	1.41584	0.84635	2.36854	0.18533
id-3	HR	HR.95L	HR.95H	pvalue		id-9	HR	HR.95L	HR.95H	pvalue		id-15	HR	HR.95L	HR.95H	pvalue		id-21	HR	HR.95L	HR.95H	pvalue
age	1.04409	1.01695	1.07194	0.0013203		age	1.03964	1.01482	1.06506	0.00161254		age	1.04061	1.01451	1.06738	0.00212677		age	1.03949	1.01387	1.06575	0.00234809
gender	1.03129	0.603683	1.76178	0.91022		gender	1.09894	0.63651	1.89731	0.734914		gender	1.02822	0.600346	1.76105	0.919251		gender	1.03103	0.601117	1.76841	0.911612
stageStage II	3.94351	0.219913	70.7156	0.351533		stageStage II	3.59285	0.20327	63.5047	0.382798		stageStage II	4.24492	0.235339	76.5677	0.327263		stageStage II	3.97862	0.22202	71.297	0.348318
stageStage III	15.1195	0.627654	364.211	0.0943172		stageStage III	8.18121	0.508402	131.652	0.138143		stageStage III	13.0319	0.549173	309.249	0.112056		stageStage III	13.4096	0.560006	321.099	0.109127
stageStage IV	36.4633	1.5062	882.736	0.0269752		stageStage IV	22.2647	1.27347	389.266	0.0335401		stageStage IV	34.3297	1.4217	828.954	0.0295146		stageStage IV	32.3911	1.34693	778.944	0.0320709
TT2	0.143881	0.00887086	2.33367	0.172621		TT2	0.14952	0.0092517	2.41643	0.180729		TT2	0.149537	0.00925244	2.4168	0.180761		TT2	0.154828	0.00957544	2.50346	0.188945
TT3	0.135221	0.00421521	4.33779	0.258172		TT3	0.150836	0.00473393	4.80603	0.284143		TT3	0.132463	0.00410664	4.27269	0.254051		TT3	0.140586	0.00437303	4.51961	0.267842
TT4	0.255195	0.00756977	8.6032	0.44671		TT4	0.29217	0.00877044	9.73307	0.491545		TT4	0.242038	0.00712505	8.22205	0.430291		TT4	0.269754	0.00802261	9.07025	0.465059
MM1	NA	NA	NA	NA		MM1	NA	NA	NA	NA		MM1	NA	NA	NA	NA		MM1	NA	NA	NA	NA
NN1	0.527155	0.112371	2.47298	0.416869		NN1	NA	NA	NA	NA		NN1	0.627782	0.137468	2.86693	0.547979		NN1	0.607444	0.131908	2.79731	0.52232
NN2	0.695376	0.147154	3.286	0.646583		NN2	NA	NA	NA	NA		NN2	0.871095	0.191416	3.96417	0.858329		NN2	0.831259	0.179858	3.84189	0.812944
BGN	1.00202	0.999842	1.0042	0.0691782		CCM2L	1.68124	0.951225	2.97149	0.073795		GPRASP1	1.28332	0.934373	1.76259	0.123387		NPR1	1.21901	0.85526	1.73747	0.273398
id-4	HR	HR.95L	HR.95H	pvalue		id-10	HR	HR.95L	HR.95H	pvalue		id-16	HR	HR.95L	HR.95H	pvalue		id-22	HR	HR.95L	HR.95H	pvalue
age	1.04242	1.01618	1.06934	0.00140474		age	1.04246	1.0156	1.07004	0.00179349		age	1.04262	1.01592	1.07002	0.00161543		age	1.04248	1.01577	1.06989	0.00168215
gender	1.04132	0.606545	1.78774	0.88327		gender	1.0007	0.586865	1.70636	0.997951		gender	0.982479	0.575624	1.6769	0.948332		gender	1.01273	0.593231	1.72889	0.963013
stageStage II	3.88785	0.217088	69.628	0.356331		stageStage II	3.97634	0.221809	71.2835	0.348581		stageStage II	3.83182	0.214146	68.5649	0.361351		stageStage II	3.82168	0.213604	68.3752	0.362279
stageStage III	13.6057	0.570298	324.593	0.106752		stageStage III	14.0272	0.584125	336.852	0.103429		stageStage III	13.8828	0.58291	330.637	0.103886		stageStage III	14.3283	0.594997	345.045	0.100983
stageStage IV	32.8722	1.36966	788.941	0.0312432		stageStage IV	34.7543	1.43591	841.18	0.0290726		stageStage IV	33.9355	1.4155	813.58	0.0296801		stageStage IV	34.5285	1.42924	834.162	0.029275
TT2	0.148701	0.00919725	2.40419	0.179537		TT2	0.158879	0.00985811	2.56059	0.194618		TT2	0.152738	0.00946459	2.46486	0.185435		TT2	0.151894	0.00940177	2.45397	0.184317
TT3	0.139379	0.00435134	4.4645	0.265242		TT3	0.145674	0.00456404	4.6496	0.275612		TT3	0.145926	0.00458258	4.64681	0.27572		TT3	0.143402	0.00448846	4.58156	0.271849
TT4	0.262808	0.0077927	8.86314	0.456602		TT4	0.267161	0.00794722	8.98116	0.461748		TT4	0.253572	0.00749541	8.57844	0.445043		TT4	0.266223	0.00791221	8.95765	0.46067
MM1	NA	NA	NA	NA		MM1	NA	NA	NA	NA		MM1	NA	NA	NA	NA		MM1	NA	NA	NA	NA
NN1	0.586863	0.127067	2.71044	0.494794		NN1	0.577618	0.124322	2.6837	0.483731		NN1	0.57438	0.124404	2.65193	0.477459		NN1	0.551128	0.117456	2.586	0.450028
NN2	0.79793	0.172452	3.692	0.772726		NN2	0.786586	0.16825	3.67737	0.760313		NN2	0.780854	0.168691	3.6145	0.751697		NN2	0.751411	0.159529	3.53929	0.717756
BHMT2	1.70866	0.851181	3.42996	0.131872		COL8A1	1.03684	0.980126	1.09683	0.207488		INHBA	1.02818	0.998369	1.05889	0.0641394		OLFML2B	1.02868	0.988664	1.07032	0.162476
id-5	HR	HR.95L	HR.95H	pvalue		id-11	HR	HR.95L	HR.95H	pvalue		id-17	HR	HR.95L	HR.95H	pvalue		id-23	HR	HR.95L	HR.95H	pvalue
age	1.04156	1.01527	1.06852	0.00179356		age	1.04154	1.01514	1.06863	0.00188926		age	1.04373	1.01724	1.07091	0.00110264		age	1.04313	1.01637	1.0706	0.00144907
gender	1.0254	0.599986	1.75244	0.926922		gender	1.00373	0.587948	1.71354	0.989117		gender	0.991919	0.582629	1.68873	0.976156		gender	1.00629	0.58998	1.71635	0.981651
stageStage II	3.95032	0.220575	70.7471	0.350714		stageStage II	3.13515	0.170469	57.6595	0.441818		stageStage II	3.88287	0.216807	69.5397	0.356787		stageStage II	3.91186	0.21858	70.0092	0.354039
stageStage III	13.2522	0.557352	315.099	0.109955		stageStage III	11.6481	0.49244	275.524	0.128238		stageStage III	14.0909	0.591023	335.947	0.102059		stageStage III	14.5657	0.607263	349.37	0.0984751
stageStage IV	33.845	1.40547	815.019	0.0300331		stageStage IV	28.2005	1.17933	674.337	0.039226		stageStage IV	34.5033	1.43907	827.255	0.0289243		stageStage IV	34.2196	1.4248	821.858	0.0293873
TT2	0.153483	0.00951162	2.47665	0.186561		TT2	0.154156	0.00955052	2.48824	0.187638		TT2	0.14928	0.0092477	2.40974	0.180178		TT2	0.149304	0.00923902	2.41278	0.180388
TT3	0.14255	0.0044582	4.55803	0.270493		TT3	0.176688	0.00548639	5.69021	0.327845		TT3	0.14459	0.00453266	4.61235	0.273675		TT3	0.141249	0.00442309	4.51074	0.26807
TT4	0.266488	0.00791318	8.97438	0.461118		TT4	0.32854	0.00965882	11.1751	0.536187		TT4	0.269199	0.00801163	9.04538	0.464271		TT4	0.259463	0.00769987	8.74311	0.452191
MM1	NA	NA	NA	NA		MM1	NA	NA	NA	NA		MM1	NA	NA	NA	NA		MM1	NA	NA	NA	NA
NN1	0.586643	0.127355	2.70229	0.493745		NN1	0.555774	0.118868	2.59854	0.455401		NN1	0.55969	0.120986	2.58917	0.4577		NN1	0.557526	0.119838	2.5938	0.456366
NN2	0.814093	0.177612	3.73144	0.791176		NN2	0.76423	0.163614	3.56966	0.732417		NN2	0.748987	0.162323	3.45596	0.711034		NN2	0.742624	0.158826	3.4723	0.705336
CACNA2D1	1.37524	0.935681	2.02129	0.104885		CTHRC1	1.00897	0.996513	1.02159	0.158833		MFAP4	1.00991	1.00182	1.01808	0.0163011		P4HA3	1.26992	0.965107	1.67099	0.0879439
id-6	HR	HR.95L	HR.95H	pvalue		id-12	HR	HR.95L	HR.95H	pvalue		id-18	HR	HR.95L	HR.95H	pvalue		id-24	HR	HR.95L	HR.95H	pvalue
age	1.04099	1.01494	1.0677	0.00188736		age	1.04472	1.01733	1.07285	0.00124806		age	1.04142	1.01516	1.06835	0.00184025		age	1.0419	1.01542	1.06908	0.00178118
gender	1.01022	0.59307	1.7208	0.970139		gender	0.977083	0.572949	1.66628	0.93216		gender	1.01847	0.594975	1.74341	0.946793		gender	0.997542	0.585137	1.70061	0.992785
stageStage II	3.75908	0.209768	67.3635	0.36849		stageStage II	3.54333	0.197174	63.6758	0.390711		stageStage II	3.73961	0.208149	67.1861	0.370793		stageStage II	3.63307	0.203094	64.9905	0.380658
stageStage III	12.2658	0.517796	290.558	0.120571		stageStage III	13.3983	0.563625	318.5	0.10843		stageStage III	12.9681	0.547296	307.278	0.112575		stageStage III	13.6499	0.570349	326.674	0.106665
stageStage IV	30.0866	1.25959	718.648	0.0355088		stageStage IV	31.9337	1.33707	762.686	0.0324046		stageStage IV	31.6717	1.32195	758.799	0.0329912		stageStage IV	32.0359	1.33737	767.403	0.0324071
TT2	0.149861	0.00926972	2.42275	0.181305		TT2	0.152122	0.00942543	2.45517	0.184507		TT2	0.152172	0.00940915	2.46105	0.18491		TT2	0.153071	0.00947308	2.47341	0.186149
TT3	0.147446	0.00461527	4.71053	0.278766		TT3	0.1576	0.00494531	5.0225	0.295487		TT3	0.152207	0.0047596	4.8674	0.28696		TT3	0.152492	0.00478808	4.85662	0.28687
TT4	0.281071	0.00834771	9.46375	0.479348		TT4	0.274552	0.00815187	9.24681	0.471295		TT4	0.285093	0.00845158	9.61687	0.48451		TT4	0.285771	0.00851382	9.59209	0.484723
MM1	NA	NA	NA	NA		MM1	NA	NA	NA	NA		MM1	NA	NA	NA	NA		MM1	NA	NA	NA	NA
NN1	0.608123	0.132319	2.79485	0.522708		NN1	0.561441	0.120317	2.61988	0.462652		NN1	0.572961	0.123898	2.64963	0.47596		NN1	0.552375	0.117294	2.6013	0.452813
NN2	0.846765	0.18563	3.86258	0.829919		NN2	0.750871	0.159842	3.52728	0.716608		NN2	0.807369	0.175011	3.72459	0.783856		NN2	0.751276	0.158137	3.56916	0.719076
CAND2	2.32836	0.81296	6.66853	0.115429		FAP	1.07777	0.976079	1.19006	0.138563		MGP	1.00517	0.998501	1.01188	0.129024		SPARC	1.00097	0.999489	1.00244	0.200243
