# Supplementary material for: A prognostic stemness biomarker CCDC80 reveals acquired drug resistance and immune infiltration in colorectal cancer
Source: Clin Transl Med. 2020 Oct 31;10(6):e225. doi: 10.1002/ctm2.225 (PMC7603297; doi:10.1002/ctm2.225)
Supplement: Supplementary file 6 — tableS4 [file CTM2-10-e225-s006.xlsx]

## Sheet: Sheet1
Table S4. Correlation analysis between CCDC80 and related genes and markers of immune cells in TIMER.
Description	Gene markers	Colorectal Cancer
		None			Purity
		Cor	P		Cor	P
CD8+ T cell	CD8A	0.419	****		0.31	****
	CD8B	0.281	****		0.21	****
T cell (general)	CD3D	0.389	****		0.249	****
	CD3E	0.484	****		0.367	****
	CD2	0.449	****		0.34	****
B cell	CD19	0.331	****		0.214	****
	CD79A	0.44	****		0.325	****
Monocyte	CD86	0.713	****		0.656	****
	CD115 (CSF1R)	0.75	****		0.697	****
TAMs	CCL2	0.729	****		0.673	****
	CD68	0.582	****		0.52	****
	IL10	0.552	****		0.507	****
M1 Macrophage	INOS (NOS2)	-0.187	****		-0.258	****
	IRF5	0.365	****		0.375	****
	COX2 (PTGS2)	0.245	****		0.17	***
M2 Macrophage	CD163	0.751	****		0.701	****
	VSIG4	0.721	****		0.669	****
	MS4A4A	0.691	****		0.636	****
Neutrophils	CD66b (CEACAM8)	-0.174	***		-0.154	**
	CD11b (ITGAM)	0.745	****		0.716	****
	CCR7	0.482	****		0.374	****
Natural killer cell	KIR2DL1	0.162	***		0.1	*
	KIR2DL3	0.205	****		0.157	**
	KIR2DL4	0.196	****		0.083	0.093
	KIR3DL1	0.258	****		0.185	***
	KIR3DL2	0.269	****		0.199	****
	KIR3DL3	0.05	0.29		0.035	0.484
	KIR2DS4	0.199	****		0.163	***
Dendritic cell	HLA-DPB1	0.622	****		0.543	****
	HLA-DQB1	0.394	****		0.294	****
	HLA-DRA	0.539	****		0.44	****
	HLA-DPA1	0.59	****		0.502	****
	BDCA-1 (CD1C)	0.504	****		0.423	****
	BDCA-4 (NRP1)	0.787	****		0.746	****
	CD11c (ITGAX)	0.733	****		0.68	****
Th1	T-bet (TBX21)	0.452	****		0.364	****
	STAT4	0.433	****		0.324	****
	STAT1	0.449	****		0.386	****
	IFN-g (IFNG)	0.231	****		0.154	**
	TNF-a (TNF)	0.347	****		0.29	****
Th2	GATA3	0.535	****		0.482	****
	STAT6	0.112	****		0.112	*
	STAT5A	0.374	****		0.352	****
	IL13	0.288	****		0.217	****
Tfh	BCL6	0.585	****		0.523	****
	IL21	0.277	****		0.234	****
Th17	STAT3	0.392	****		0.345	****
	IL17A	-0.219	****		-0.256	****
Treg	FOXP3	0.616	****		0.543	****
	CCR8	0.628	****		0.566	****
	STAT5B	0.427	****		0.462	****
	TGFb (TGFB1)	0.711	****		0.633	****
T cell exhaustion	PD-1 (PDCD1)	0.416	****		0.31	****
	CTLA4	0.484	****		0.395	****
	LAG3	0.394	****		0.288	****
	TIM-3 (HAVCR2)	0.721	****		0.673	****
	GZMB	0.141	**		0.113	*
TAMs, tumor-associated macrophages; Cor, R value of Spearman’s correlation; None, correlation without adjustment; Purity, correlation adjusted by purity. * P < 0.05; ** P < 0.01; *** P < 0.001; **** P < 0.0001.
